# Supplementary material for: Race-ethnic differences in the association of genetic loci with HbA1c levels and mortality in U.S. adults: the third National Health and Nutrition Examination Survey (NHANES III)
Source: BMC Med Genet. 2012 Apr 27;13:30. doi: 10.1186/1471-2350-13-30 (PMC3433372; doi:10.1186/1471-2350-13-30)
Supplement: Additional file 1 — Table S1. Weighted Risk (HbA1c-raising) allele frequencies of 11 HbA1c-associated SNPs by race-ethnicity, Third National Health and Nutrition Survey (NHANES III); Table S2. Weighted allele and genotype frequencies of 11 HbA1c-associated SNPs by race-ethnicity, Third National Health and Nutrition Examination Survey (NHANES III) versus HapMap; Table S3. Power calculations for HbA1c at alpha=0.05 and alpha=0.05/11 (Bonferroni corrected) assuming similar effect sizes to those published by Soranzo et al. (2010); Table S4. Adjusted mean HbA1c levels (%) and an 8-SNP "non-glycemic" genetic risk score by race-ethnicity, Third National Health and Nutrition Examination Survey (NHANES III); Table S5. Power calculations for mortality at alpha=0.05 and alpha=0.05/11 (Bonferroni corrected); Table S6. Number of LD blocks in 500 kb regions flanking each SNP (based on Haploview version 4.2, HapMap release 27, build 36, Phases II and III, February 2009) and Table S7. Scans for signatures of population differentiation and natural selection in 2Mb regions surrounding 10 SNPs associated with HbA1c in Europeans from Haplotter queries by SNP and queries by locus (2Mb regions). [file 1471-2350-13-30-S1.xls]

## Sheet: Supp Table 1
	Supplementary Table 1. Weighted Risk (HbA1c-raising) allele frequencies of 11 HbA1c-associated SNPs by race-ethnicity, Third National Health and Nutrition Survey (NHANES III)
					Non-Hispanic White					Non-Hispanic Black					Mexican American
	SNP	Chr.	Nearest Gene	Risk allele (+/-)	Risk Allele Frequency % (SE)		HWE p- value1	N		Risk Allele Frequency % (SE)		HWE p- value1	N		Risk Allele Frequency % (SE)		HWE p- value1	N	Fisher's p-value2
	rs2022003	1	SPTA1	T/A	28.34	-0.02	0.8524	1226		25.5	-0.03	0.1238	869		35.3	-0.02	0.5563	896	0.0002
	rs552976	2	ABCB11/G6PC2	G/A	68.88	-0.02	0.2569	1192		68.65	-0.03	0.7894	882		66.7	-0.02	0.5591	890	0.2855
	rs1800562	6	HFE	G/A	96.43	-0.05	0.0016	1204		96.5	-0.08	0.5552	887		97.2	-0.06	0.5224	904	0.2784
	rs1799884	7	GCK	T/C	17.15	-0.02	0.143	1207		17.57	-0.04	0.7033	888		17.6	-0.02	0.4887	904	0.9658
	rs4737009	8	ANK1	A/G	24.89	-0.02	0.1965	1183		55.5	-0.03	0.1446	861		24.5	-0.02	0.226	884	<.0001
	rs6474359	8	ANK1	T/C	96.47	-0.05	0.2653	1174		74	-0.04	0.4305	853		96.4	-0.03	0.4389	883	<.0001
	rs16926246	10	HK1	C/T	87.65	-0.02	0.4954	1206		87.8	-0.03	0.8097	885		88.4	-0.03	0.4409	904	0.3381
	rs10830956	11	MTNR1B	T/C	29.54	-0.02	0.0408	1173		38.7	-0.03	0.6944	832		22.6	-0.02	0.6854	874	<.0001
	rs282606	13	ATP11A / TUBGCP3	A/G	14.07	-0.02	0.4016	1183		54.4	-0.03	0.8123	859		18	-0.02	0.7435	882	<.0001
	rs1046896	17	FN3K	T/C	31.37	-0.02	0.3738	1205		29.7	-0.03	0.8445	888		31.5	-0.02	0.5141	904	0.773
	rs855791	22	TMPRSS6	A/G	42.86	-0.02	0.3614	1183		17.4	-0.04	0.032	857		44.8	-0.02	0.1314	878	<.0001
	SE: standard error; HWE: Hardy Weinberg Equilibrium.
	1. HWE p-value
	2. Fisher's p-value tests the difference in risk allele frequency across race-ethnic groups

## Sheet: Supp Table 2
	Supplementary Table 2. Weighted allele and genotype frequencies of 11 HbA1c-associated SNPs by
	race-ethnicity, Third National Health and Nutrition Examination Survey (NHANES III) versus HapMap
	Race/ ethnicity	SNP	Chr.	Nearest Gene	Effect Allele/Other Allele	Risk Allele Frequ.	Hap Map Risk Allele Frequ (release 27, Phases II and III Aug 2010, build 36)	0	% with 0, 1, or 2 Risk Alleles 1	2
	Non-Hispanic White						(CEU)
		rs2022003	1	SPTA1	T/A	28.3442	33.6	52.75	39.12	8.14
		rs552976	2	ABCB11/G6PC2	G/A	68.8758	62.4	9.85	41.51	48.64
		rs1800562	6	HFE	G/A	96.4286	94.7	0.08	7.97	91.9
		rs1799884	7	GCK	T/C	17.15	19.5	69.16	27.56	3.28
		rs6474359	8	ANK1	T/C	96.47	96.8	57.73	35.06	7.21
		rs4737009	8	ANK1	A/G	24.89	27	0.13	6.8	93.07
		rs16926246	10	HK1	C/T	87.6451	89	2.51	20.74	76.76
		rs10830956	11	MTNR1B	T/C	29.5396	28.3	49.26	42.86	7.87
		rs282606	13	ATP11A / TUBGCP3	A/G	14.0744	15.2	74.37	22.94	2.69
		rs1046896	17	FN3K	T/C	31.3693	31.4	47.41	42.93	9.66
		rs855791	22	TMPRSS6	A/G	42.8571	41.2	33.16	48.32	18.53
	Non-Hispanic Black						(ASW)
		rs2022003	1	SPTA1	T/A	25.5	25.5	55.23	39.19	5.57
		rs552976	2	ABCB11/G6PC2	G/A	68.65	51.9	10.21	42.84	46.95
		rs1800562	6	HFE	G/A	96.5	98.1	0.09	7.11	92.8
		rs1799884	7	GCK	T/C	17.57	20.8	68.68	28.19	3.13
		rs6474359	8	ANK1	T/C	74	73.91	19	51.71	29.29
		rs4737009	8	ANK1	A/G	55.5	56.6	6.38	38.56	55.06
		rs16926246	10	HK1	C/T	87.8	81.71	1.58	19.74	78.68
		rs10830956	11	MTNR1B	T/C	38.7	43.31	37.74	46.98	15.28
		rs282606	13	ATP11A / TUBGCP3	A/G	54.4	43.1	20.16	50.75	29.09
		rs1046896	17	FN3K	T/C	29.7	32.1	50.2	40.91	8.88
		rs855791	22	TMPRSS6	A/G	17.4	19.8	70.2	25.57	4.22
	Mexican American						(MEX)
		rs2022003	1	SPTA1	T/A	35.3	32	41.94	45.56	12.5
		rs552976	2	ABCB11/G6PC2	G/A	66.7	78.6	13.64	41.54	44.81
		rs1800562	6	HFE	G/A	97.2	99	0.13	4.77	95.1
		rs1799884	7	GCK	T/C	17.6	14	68.72	27.3	3.98
		rs6474359	8	ANK1	T/C	96.4	96.9	57.56	37.05	5.19
		rs4737009	8	ANK1	A/G	24.5	28	0.18	6.84	92.98
		rs16926246	10	HK1	C/T	88.4	na	1.29	19.37	79.33
		rs10830956	11	MTNR1B	T/C	22.6	na	59.72	33.78	6.49
		rs282606	13	ATP11A / TUBGCP3	A/G	18	18	67.61	28.35	4.04
		rs1046896	17	FN3K	T/C	31.5	45	47.27	43.57	9.16
		rs855791	22	TMPRSS6	A/G	44.8	54	30.17	50.67	19.16
	na: not available
	1. Data taken from YRI because ASW frequencies not available for this SNP.

## Sheet: Supp Table 3
Supplementary Table 3. Power calculations for HbA1c at alpha=0.05 and alpha=0.05/11
(Bonferroni corrected) assuming similar effect sizes to those published by Soranzo et al. (2010).
		NHW			NHB			MA
snp	Nearest Locus	a=0.05	a = 0.05/11		a=0.05	a = 0.05/11		a=0.05	a = 0.05/11
rs2022003	SPTA1	0.172695	0.0342219		0.0967479	0.0146755		0.169906	0.0333752
rs552976	ABCB11/G6PC2	0.522675	0.205382		0.282538	0.072889		0.490113	0.182809
rs1800562	HFE	0.193099	0.0404817		0.110797	0.0178288		0.148052	0.0272071
rs1799884	GCK	0.266891	0.0666719		0.149761	0.0276707		0.246432	0.0588054
rs4737009	ANK1	0.188964	0.0391774		0.131843	0.0229459		0.17134	0.0337958
rs6474359	ANK1	0.163704	0.0315943		0.355497	0.105628		0.153929	0.0288163
rs16926246	HK1	0.778057	0.454473		0.457698	0.162047		0.708666	0.370296
rs10830956	MTNR1B	0.21601	0.0480135		0.131676	0.0229015		0.172045	0.0340027
rs282606	ATP11A / TUBGCP3	0.167614	0.032726		0.160612	0.0306887		0.177702	0.0356918
rs1046896	FN3K	0.327825	0.0926047		0.173491	0.0344327		0.298602	0.0796059
rs855791	TMPRSS6	0.233956	0.0542894		0.0935913	0.0139966		0.213341	0.0470737

## Sheet: Supp Table 4
	Supplementary Table 4. Adjusted mean HbA1c levels (%) and an 8-SNP "non-glycemic" genetic risk score by race-ethnicity, Third National Health and Nutrition Examination Survey (NHANES III)
	Race/ethnicity	β (SE)1	p-value2	Sample N	Genetic Risk Score (SE)	R2 Without Score3	R2 With Score3	R2 Difference
	Non-Hispanic White
	HbA1c (%) (SE)	0.026 (0.009)	0.0037	1231	8.41 (0.06)	0.214	0.2282	0.0142
	Non-Hispanic Black				8.80 (0.06)
	HbA1c (%) (SE)	0.015 (0.014)	0.2635	901		0.0951	0.0993	0.0042
	Mexican Americans				8.72 (0.06)
	HbA1c (%) (SE)	0.023 (0.012)	0.0588	909		0.131	0.1371	0.0061
	HbA1c: Hemoglobin A1c (glycated hemoglobin); SE: standard error
	1. β-coefficients (SE) of linear regression models adjusted for age and sex.
	2. p-values for β-coefficients based on Satterthwaite adjusted-F test.
	3. Adjusted R2 for regression models with and without (age and sex only) weighted genetic risk score.
	4. p=<.0001 for the global difference in weighted genetic risk score across race-ethnic groups

## Sheet: Supp Table 5
Supplementary Table 5. Power calculations for mortality at alpha=0.05 and alpha=0.05/11*.
(Bonferroni corrected).
		NHW			NHB			MA
snp	Nearest Locus	a=0.05	a = 0.05/11		a=0.05	a = 0.05/11		a=0.05	a = 0.05/11
rs2022003	SPTA1	0.0502307	0.00458617		0.0501513	0.00457216		0.0500944	0.00456211
rs552976	ABCB11/G6PC2	0.0509288	0.00470972		0.0506527	0.00466079		0.0503504	0.00460732
rs1800562	HFE	0.0502676	0.00459269		0.0501824	0.00457764		0.0500763	0.00455892
rs1799884	GCK	0.0504074	0.00461739		0.0502905	0.00459674		0.0501509	0.00457209
rs4737009	ANK1	0.0502693	0.00459299		0.0502482	0.00458926		0.0500969	0.00456256
rs6474359	ANK1	0.050221	0.00458445		0.0508873	0.00470237		0.0500826	0.00456003
rs16926246	HK1	0.0516582	0.00483938		0.0511528	0.00474948		0.0505731	0.00464671
rs10830956	MTNR1B	0.050322	0.0046023		0.0502569	0.0045908		0.0500986	0.00456285
rs282606	ATP11A / TUBGCP3	0.0502304	0.00458612		0.0503286	0.00460347		0.0501021	0.00456347
rs1046896	FN3K	0.0505213	0.00463754		0.050354	0.00460795		0.05019	0.00457898
rs855791	TMPRSS6	0.050352	0.0046076		0.0501451	0.00457106		0.0501293	0.00456826
* In our mortality power computation we used the the estimate of a risk increase of 1.26 per 1 unit of HbA1c (average of male [1.24]
and female [1.28]1)
1. Khaw K-T, Wareham N, Bingham S, Luben R, Welch A , Day N: Association of Hemoglobin A1c with Cardiovascular Disease and Mortality in Adults: The Prospective Investigation into Cancer in Norfolk. Annals of Internal Medicine 2004, 141:413-420.

## Sheet: Supp Table 6 
	Supplementary Table 6. Number of LD blocks in 500 kb regions flanking each SNP (based on Haploview version 4.2, Hap Map
	release 27, build 36, Phases II and III, February 09).
	HbA1c-associated SNP	nearest gene	position (build 36)	chr	position minus 250000	position plus 250000	# LD blocks in CEU	# LD blocks in MEX	# LD blocks in ASW	# LD blocks in YRI
	rs2022003	SPTA1	156853590	1	156603590	157103590	25	20	27	42
	rs552976	ABCB11/G6PC2	169499684	2	169249684	169749684	27	28	30	49
	rs1800562	HFE	26201120	6	25951120	26451120	17	15	17	31
	rs1799884	GCK	44195593	7	43945593	44445593	21	16	13	28
	rs6474359	ANK1	41668351	8	41418351	41918351	29	27	22	35
	rs4737009	ANK1	41749562	8	41499562	41999562	25	22	21	30
	rs16926246	HK1	70763398	10	70513398	71013398	38	26	27	45
	rs10830956	MTNRB1	92320661	11	92070661	92570661	22	20	16	39
	rs282606	ATP11A / TUBGCP3	112387762	13	112137762	112637762	31	21	20	49
	rs1046896	FN3K	78278822	17	78028822	78528822	27	17	21	42
	rs855791	TMPRSS6	35792882	22	35542882	36042882	52	50	41	78
	Hap Map Populations
	ASW: African ancestry in Southwest USA
	MEX: Mexican ancestry in Los Angeles, California HapMap;
	CEU: Utah residents with Northern and Western European ancestry from the CEPH collection.

## Sheet: Supp Table 7
Supplementary Table 7. Scans for signatures of population differentiation and natural selection in 2Mb regions surrounding 10 SNPs associated with HbA1c in Europeans from Haplotter queries by SNP and queries by locus (2Mb regions).
					CEU
SNP	Chr.	Locus	HbA1c raising allele	Ancestral/ derived alleles (dbSNP)	Derived allele frequ	Standardized iHS	Fay and Wu's H+	FST (CEU versus YRI)	Happlotter query by locus: evidence of selection within 2Mb?
rs2022003	1	SPTA1	T	T/A	0.333	-0.926	2.306	0.01	no
rs552976	2	ABCB11/G6PC2	C	T/C	0.65	1.376	-8.567	0.001	yes
rs1800562	6	HFE	G	G/A	0.042	ND	15.942	ND	no
rs1799884	7	GCK	A	G/A	ND	ND	ND	ND	no
rs6474359	8	ANK1	T	C/T	0.967	ND	-0.738	0.112	no
rs4737009	8	ANK1	A	G/A	0.283	-0.027	-8.425	0.16	no
rs16926246	10	HK1	C	C/T	0.108	0.56	-40.63	0.011	no
rs10830956	11	MTNR1B	proxy (T)	C/T	0.283	0.395	-21.787	0.024	no
rs282606	13	ATP11A / TUBGCP3	proxy (A)	A/G	0.833	0.444	-49.178	0.179	no
rs1046896	17	FN3K	T	C/T	0.25	-0.989	2.539	0	no
rs855791	22	TMPRSS6	T	C/T	0.392	0.008	-13.61	0.1	no
					YRI
SNP	Chr.	Locus	HbA1c raising allele	Ancestral/ derived alleles (dbSNP)	Derived allele frequ	Standardized iHS	Fay and Wu's H+	FST (CEU versus YRI)	Happlotter query by locus: evidence of selection within 2Mb?
rs2022003	1	SPTA1	assumed to be the same as in CEU	T/A	0.242	-0.036	4.141	0.01	no
rs552976	2	ABCB11/G6PC2		T/C	0.625	-0.387	4.541	0.001	no
rs1800562	6	HFE		G/A	ND	ND	ND	ND	no
rs1799884	7	GCK		G/A	ND	ND	ND	ND	no
rs6474359	8	ANK1		C/T	0.725	0.289	-3.329	0.112	no
rs4737009	8	ANK1		G/A	0.683	-0.194	-16.494	0.16	no
rs16926246	10	HK1		C/T	0.183	0.689	-15.112	0.011	no
rs10830956	11	MTNR1B		C/T	0.433	-0.464	0.49	0.024	no
rs282606	13	ATP11A / TUBGCP3		A/G	0.425	-0.167	-2.203	0.179	no
rs1046896	17	FN3K		C/T	0.25	-0.393	-1.768	0	no
rs855791	22	TMPRSS6		C/T	0.117	-0.815	-17.373	0.1	yes
ND = No data in Haplotter
iHS = integrated haplotype score
Fst = fixation index
